# Supplementary material for: Rats use strategies to make object choices in spontaneous object recognition tasks
Source: Sci Rep. 2022 Oct 10;12:16973. doi: 10.1038/s41598-022-21537-1 (PMC9550825; doi:10.1038/s41598-022-21537-1)
Supplement: Supplementary file 1 — Supplementary Information. [file 41598_2022_21537_MOESM1_ESM.xlsx]

## Sheet: Sheet1
Block 1 Unexpected OPC (Sessions 1 to 3)						Red = Gate Error Trials
Rat (Series and Session)	Date/Time	Filename	Behaviour	Total bout time (seconds)	Context Order		OPC Correct	OPC Incorrect
G1R1	20210510_12:01:01	ChamberView_C0_20210510T110101.mp4	Left	24.1	ABB (1.1)	ABB (1.1)	24.1	22.7
Series 1	20210510_12:01:01	ChamberView_C0_20210510T110101.mp4	Right	22.7		ABA (1.2)	0.7	6.8
Session 1	20210510_12:01:02	ChamberView_C0_20210510T110102.mp4	Left	6.8	ABA (1.2)	ABA (1.3)	0.8	5.1
	20210510_12:01:02	ChamberView_C0_20210510T110102.mp4	Right	0.7		ABB (1.4)	0	21.8
	20210510_12:01:03	ChamberView_C0_20210510T110103.mp4	Left	0.8	ABA (1.3)	ABB (PT floor) (1.5)	17.6	15.4
	20210510_12:01:03	ChamberView_C0_20210510T110103.mp4	Right	5.1		ABA (1.6)	7.9	0.9
	20210510_12:01:04	ChamberView_C0_20210510T110104.mp4	Left	0	ABB (1.4)	ABA (2.1)	15.3	4.9
	20210510_12:01:04	ChamberView_C0_20210510T110104.mp4	Right	21.8		ABB (2.2)	10.9	55.7
	20210510_12:01:05	ChamberView_C0_20210510T110105.mp4	Left	15.4	ABB (PT FLOOR) (1.5)	ABA (PT WN) (2.3)	0	7
	20210510_12:01:05	ChamberView_C0_20210510T110105.mp4	Right	17.6		ABB (2.4)	9	3
	20210510_12:01:06	ChamberView_C0_20210510T110106.mp4	Left	0.9	ABA (1.6)	ABB (2.5)	5.7	20.7
	20210510_12:01:06	ChamberView_C0_20210510T110106.mp4	Right	7.9		ABA (2.6)	3.1	7.2
Series 2	20210513_12:02:06	ChamberView_C0_20210513T110206.mp4	Left	4.9	ABA (2.1)	ABB (3.1)	5.9	7.3
Session 2	20210513_12:02:06	ChamberView_C0_20210513T110206.mp4	Right	15.3		ABA (3.2)
	20210513_12:02:05	ChamberView_C0_20210513T110205.mp4	Left	10.9	ABB (2.2)	ABA (3.3)	2.9	0.8
	20210513_12:02:05	ChamberView_C0_20210513T110205.mp4	Right	55.7		PT CONTROL (3.4)	14.3	15.3
	20210513_12:02:04	ChamberView_C0_20210513T110204.mp4	Left	0	ABA (PT WN) (2.3)	ABA (3.5)	3.1	2
	20210513_12:02:04	ChamberView_C0_20210513T110204.mp4	Right	7		ABB (3.6)	3.9	3.2
	20210513_12:02:03	ChamberView_C0_20210513T110203.mp4	Left	3	ABB (2.4)
	20210513_12:02:03	ChamberView_C0_20210513T110203.mp4	Right	9
	20210513_12:02:02	ChamberView_C0_20210513T110202.mp4	Left	5.7	ABB (2.5)
	20210513_12:02:02	ChamberView_C0_20210513T110202.mp4	Right	20.7
	20210513_12:02:01	ChamberView_C0_20210513T110201.mp4	Left	7.2	ABA (2.6)
	20210513_12:02:01	ChamberView_C0_20210513T110201.mp4	Right	3.1
Series 2	20210517_12:03:06	ChamberView_C0_20210517T110306.mp4	Left	5.9	ABB (3.1)
Session 3	20210517_12:03:06	ChamberView_C0_20210517T110306.mp4	Right	7.3
	20210517_12:03:05	ChamberView_C0_20210517T110305.mp4	Left	58.5	ABA (3.2)
	20210517_12:03:05	ChamberView_C0_20210517T110305.mp4	Right	25.6
	20210517_12:03:04	ChamberView_C0_20210517T110304.mp4	Left	2.9	ABA (3.3)
	20210517_12:03:04	ChamberView_C0_20210517T110304.mp4	Right	0.8
	20210517_12:03:03	ChamberView_C0_20210517T110303.mp4	Left	14.3	PT Control (3.4)
	20210517_12:03:03	ChamberView_C0_20210517T110303.mp4	Right	15.3
	20210517_12:03:02	ChamberView_C0_20210517T110302.mp4	Left	2	ABA (3.5)
	20210517_12:03:02	ChamberView_C0_20210517T110302.mp4	Right	3.1
	20210517_12:03:01	ChamberView_C0_20210517T110301.mp4	Left	3.9	ABB (3.6)
	20210517_12:03:01	ChamberView_C0_20210517T110301.mp4	Right	3.2
G1R3	20210515_14:02:01	ChamberView_C0_20210515T130201.mp4	Left	11.6	ABA (2.1)	ABA (2.1)	9.5	11.6
Series 1	20210515_14:02:01	ChamberView_C0_20210515T130201.mp4	Right	9.5		ABB (2.2)	1.5	2.9
Session 2	20210515_14:02:02	ChamberView_C0_20210515T130202.mp4	Left	1.5	ABB (2.2)	ABA (PT WN) (2.3)	0	0
	20210515_14:02:02	ChamberView_C0_20210515T130202.mp4	Right	2.9		ABB (2.4)	1.5	11.9
	20210515_14:02:03	ChamberView_C0_20210515T130203.mp4	Left	0	ABA (PT WN) (2.3)	ABB (2.5)	7.3	5.6
	20210515_14:02:03	ChamberView_C0_20210515T130203.mp4	Right	0		ABA (2.6)	0.6	1.5
	20210515_14:02:04	ChamberView_C0_20210515T130204.mp4	Left	11.9	ABB (2.4)	ABB (3.1)	14.7	5.4
	20210515_14:02:04	ChamberView_C0_20210515T130204.mp4	Right	1.5		ABA (3.2)	0	0.9
	20210515_14:02:05	ChamberView_C0_20210515T130205.mp4	Left	7.3	ABB (2.5)	ABA (3.3)	4.3	5.3
	20210515_14:02:05	ChamberView_C0_20210515T130205.mp4	Right	5.6		PT CONTROL (3.4)	1.3	0
	20210515_14:02:06	ChamberView_C0_20210515T130206.mp4	Left	1.5	ABA (2.6)	ABA (3.5)	14.3	0
	20210515_14:02:06	ChamberView_C0_20210515T130206.mp4	Right	0.6		ABB (3.6)	1.4	0.5
Series 1	20210518_14:03:01	ChamberView_C0_20210518T130301.mp4	Left	14.7	ABB (3.1)
Session 3	20210518_14:03:01	ChamberView_C0_20210518T130301.mp4	Right	5.4
	20210518_14:03:02	ChamberView_C0_20210518T130302.mp4	Left	0.9	ABA (3.2)
	20210518_14:03:02	ChamberView_C0_20210518T130302.mp4	Right	0
	20210518_14:03:03	ChamberView_C0_20210518T130303.mp4	Left	4.3	ABA (3.3)
	20210518_14:03:03	ChamberView_C0_20210518T130303.mp4	Right	5.3
	20210518_14:03:04	ChamberView_C0_20210518T130304.mp4	Left	1.3	PT Control (3.4)
	20210518_14:03:04	ChamberView_C0_20210518T130304.mp4	Right	0
	20210518_14:03:05	ChamberView_C0_20210518T130305.mp4	Left	0	ABA (3.5)
	20210518_14:03:05	ChamberView_C0_20210518T130305.mp4	Right	14.3
	20210518_14:03:06	ChamberView_C0_20210518T130306.mp4	Left	1.4	ABB (3.6)
	20210518_14:03:06	ChamberView_C0_20210518T130306.mp4	Right	0.5
G2R1	20210512_22:01:03	ChamberView_C0_20210512T210103.mp4	Left	0.2	ABB (1.4)	ABB (1.4)	0.2	1
Series 2	20210512_22:01:03	ChamberView_C0_20210512T210103.mp4	Right	1		ABB (PT floor) (1.5)	4.9	4.8
Session 1	20210512_22:01:02	ChamberView_C0_20210512T210102.mp4	Left	4.8	ABB (PT FLOOR) (1.5)	ABA (1.6)	13.9	7
	20210512_22:01:02	ChamberView_C0_20210512T210102.mp4	Right	4.9		ABA (2.1)	1.7	1.4
	20210512_22:01:01	ChamberView_C0_20210512T210101.mp4	Left	13.9	ABA (1.6)	ABB (2.2)	0.3	6.6
	20210512_22:01:01	ChamberView_C0_20210512T210101.mp4	Right	7		ABA (PT WN) (2.3)	0.2	0
Series 1	20210514_22:02:01	ChamberView_C0_20210514T210201.mp4	Left	1.4	ABA (2.1)	ABB (2.4)	0	14.5
Session 2	20210514_22:02:01	ChamberView_C0_20210514T210201.mp4	Right	1.7		ABB (2.5)	4.4	0.6
	20210514_22:02:02	ChamberView_C0_20210514T210202.mp4	Left	0.3	ABB (2.2)	ABA (2.6)	0.4	4.4
	20210514_22:02:02	ChamberView_C0_20210514T210202.mp4	Right	6.6		ABB (3.1)	0.8	2.7
	20210514_22:02:03	ChamberView_C0_20210514T210203.mp4	Left	0.2	ABA (PT WN) (2.3)	ABA (3.2)	0	0.6
	20210514_22:02:03	ChamberView_C0_20210514T210203.mp4	Right	0		ABA (3.3)	3.7	2.7
	20210514_22:02:04	ChamberView_C0_20210514T210204.mp4	Left	14.5	ABB (2.4)	PT CONTROL (3.4)	6.2	5.5
	20210514_22:02:04	ChamberView_C0_20210514T210204.mp4	Right	0		ABA (3.5)
	20210514_22:02:05	ChamberView_C0_20210514T210205.mp4	Left	4.4	ABB (2.5)	ABB (3.6)	2.2	4.5
	20210514_22:02:05	ChamberView_C0_20210514T210205.mp4	Right	0.6
	20210514_22:02:06	ChamberView_C0_20210514T210206.mp4	Left	4.4	ABA (2.6)
	20210514_22:02:06	ChamberView_C0_20210514T210206.mp4	Right	0.4
Series 2	20210519_22:03:06	ChamberView_C0_20210519T210306.mp4	Left	0.8	ABB (3.1)
Session 3	20210519_22:03:06	ChamberView_C0_20210519T210306.mp4	Right	2.7
	20210519_22:03:05	ChamberView_C0_20210519T210305.mp4	Left	0.6	ABA (3.2)
	20210519_22:03:05	ChamberView_C0_20210519T210305.mp4	Right	0
	20210519_22:03:04	ChamberView_C0_20210519T210304.mp4	Left	3.7	ABA (3.3)
	20210519_22:03:04	ChamberView_C0_20210519T210304.mp4	Right	2.7
	20210519_22:03:03	ChamberView_C0_20210519T210303.mp4	Left	6.2	PT Control (3.4)
	20210519_22:03:03	ChamberView_C0_20210519T210303.mp4	Right	5.5
	20210519_22:03:02	ChamberView_C0_20210519T210302.mp4	Left	2.7	ABA (3.5)
	20210519_22:03:02	ChamberView_C0_20210519T210302.mp4	Right	7.1
	20210519_22:03:01	ChamberView_C0_20210519T210301.mp4	Left	2.2	ABB (3.6)
	20210519_22:03:01	ChamberView_C0_20210519T210301.mp4	Right	4.5
G2R2	20210511_23:01:01	ChamberView_C0_20210511T220101.mp4	Left	28.3	ABB (1.1)	ABB (1.1)	28.3	16.3
Series 1	20210511_23:01:01	ChamberView_C0_20210511T220101.mp4	Right	16.3		ABA (1.2)	1.1	4.1
Session 1	20210511_23:01:02	ChamberView_C0_20210511T220102.mp4	Left	4.1	ABA (1.2)	ABA (1.3)	2.3	0.5
	20210511_23:01:02	ChamberView_C0_20210511T220102.mp4	Right	1.1
	20210511_23:01:03	ChamberView_C0_20210511T220103.mp4	Left	2.3	ABA (1.3)	ABA (2.1)	6.9	3.6
	20210511_23:01:03	ChamberView_C0_20210511T220103.mp4	Right	0.5		ABB (2.2)	3.7	5.6
	20210511_23:01:05	ChamberView_C0_20210511T220105.mp4	Left	3.6	ABB (PT FLOOR) (1.5)	ABA (PT WN) (2.3)	0.8	0.5
	20210511_23:01:05	ChamberView_C0_20210511T220105.mp4	Right	0.9		ABB (2.4)	1	0.5
Series 1	20210513_23:02:01	ChamberView_C0_20210513T220201.mp4	Left	3.6	ABA (2.1)	ABB (2.5)	2.5	2.9
Session 2	20210513_23:02:01	ChamberView_C0_20210513T220201.mp4	Right	6.9		ABA (2.6)	8	0.2
	20210513_23:02:02	ChamberView_C0_20210513T220202.mp4	Left	3.7	ABB (2.2)	ABB (3.1)	8.1	9.1
	20210513_23:02:02	ChamberView_C0_20210513T220202.mp4	Right	5.6		ABA (3.2)	2.5	6.8
	20210513_23:02:03	ChamberView_C0_20210513T220203.mp4	Left	0.8	ABA (PT WN) (2.3)	ABA (3.3)
	20210513_23:02:03	ChamberView_C0_20210513T220203.mp4	Right	0.5		PT CONTROL (3.4)	4.9	0.5
	20210513_23:02:04	ChamberView_C0_20210513T220204.mp4	Left	0.5	ABB (2.4)	ABA (3.5)	3.5	3
	20210513_23:02:04	ChamberView_C0_20210513T220204.mp4	Right	1		ABB (3.6)	3.1	8.5
	20210513_23:02:05	ChamberView_C0_20210513T220205.mp4	Left	2.5	ABB (2.5)
	20210513_23:02:05	ChamberView_C0_20210513T220205.mp4	Right	2.9
	20210513_23:02:06	ChamberView_C0_20210513T220206.mp4	Left	0.2	ABA (2.6)
	20210513_23:02:06	ChamberView_C0_20210513T220206.mp4	Right	8
Series 1	20210517_23:03:01	ChamberView_C0_20210517T220301.mp4	Left	8.1	ABB (3.1)
Session 3	20210517_23:03:01	ChamberView_C0_20210517T220301.mp4	Right	9.1
	20210517_23:03:02	ChamberView_C0_20210517T220302.mp4	Left	6.8	ABA (3.2)
	20210517_23:03:02	ChamberView_C0_20210517T220302.mp4	Right	2.5
	20210517_23:03:03	ChamberView_C0_20210517T220303.mp4	Left	1.8	ABA (3.3)
	20210517_23:03:03	ChamberView_C0_20210517T220303.mp4	Right	3
	20210517_23:03:04	ChamberView_C0_20210517T220304.mp4	Left	4.9	PT Control (3.4)
	20210517_23:03:04	ChamberView_C0_20210517T220304.mp4	Right	0.5
	20210517_23:03:05	ChamberView_C0_20210517T220305.mp4	Left	3	ABA (3.5)
	20210517_23:03:05	ChamberView_C0_20210517T220305.mp4	Right	3.5
	20210517_23:03:06	ChamberView_C0_20210517T220306.mp4	Left	3.1	ABB (3.6)
	20210517_23:03:06	ChamberView_C0_20210517T220306.mp4	Right	8.5
G2R3	20210515_00:02:01	ChamberView_C0_20210514T230206.mp4	Left	0	ABA (2.1)	ABA (2.1)	1.2	0
Series 2	20210515_00:02:01	ChamberView_C0_20210514T230206.mp4	Right	1.2		ABB (2.2)	1.2	1.7
Session 2	20210515_00:02:02	ChamberView_C0_20210514T230205.mp4	Left	1.2	ABB (2.2)	ABA (PT WN) (2.3)	1	1.1
	20210515_00:02:02	ChamberView_C0_20210514T230205.mp4	Right	1.7		ABB (2.4)	0.6	1.6
	20210515_00:02:03	ChamberView_C0_20210514T230204.mp4	Left	1	ABA (PT WN) (2.3)	ABB (2.5)	0	0.3
	20210515_00:02:03	ChamberView_C0_20210514T230204.mp4	Right	1.1		ABA (2.6)	0	0.6
	20210515_00:02:04	ChamberView_C0_20210514T230203.mp4	Left	1.6	ABB (2.4)	ABB (3.1)	0	2
	20210515_00:02:04	ChamberView_C0_20210514T230203.mp4	Right	0.6		ABA (3.2)	4.3	5.6
	20210515_00:02:05	ChamberView_C0_20210514T230202.mp4	Left	0	ABB (2.5)	ABA (3.3)	2.6	4.1
	20210515_00:02:05	ChamberView_C0_20210514T230202.mp4	Right	0.3		PT CONTROL (3.4)	8.6	17.8
	20210515_00:02:06	ChamberView_C0_20210514T230201.mp4	Left	0.6	ABA (2.6)	ABA (3.5)	6	8.1
	20210515_00:02:06	ChamberView_C0_20210514T230201.mp4	Right	0		ABB (3.6)	12.5	1.5
Series 1	20210519_00:03:01	ChamberView_C0_20210518T230301.mp4	Left	0	ABB (3.1)
Session 3	20210519_00:03:01	ChamberView_C0_20210518T230301.mp4	Right	2
	20210519_00:03:02	ChamberView_C0_20210518T230302.mp4	Left	5.6	ABA (3.2)
	20210519_00:03:02	ChamberView_C0_20210518T230302.mp4	Right	4.3
	20210519_00:03:03	ChamberView_C0_20210518T230303.mp4	Left	2.6	ABA (3.3)
	20210519_00:03:03	ChamberView_C0_20210518T230303.mp4	Right	4.1
	20210519_00:03:04	ChamberView_C0_20210518T230304.mp4	Left	8.6	PT Control (3.4)
	20210519_00:03:04	ChamberView_C0_20210518T230304.mp4	Right	17.8
	20210519_00:03:05	ChamberView_C0_20210518T230305.mp4	Left	6	ABA (3.5)
	20210519_00:03:05	ChamberView_C0_20210518T230305.mp4	Right	8.1
	20210519_00:03:06	ChamberView_C0_20210518T230306.mp4	Left	12.5	ABB (3.6)
	20210519_00:03:06	ChamberView_C0_20210518T230306.mp4	Right	1.5
G3R1	20210510_02:31:01	ChamberView_C0_20210510T013106.mp4	Left	1.2	ABB (1.1)	ABB (1.1)	1.2	2.7
Series 2	20210510_02:31:01	ChamberView_C0_20210510T013106.mp4	Right	2.7		ABA (1.2)	31.3	5.8
Session 1	20210510_02:31:02	ChamberView_C0_20210510T013105.mp4	Left	5.8	ABA (1.2)	ABA (1.3)	9.1	8.1
	20210510_02:31:02	ChamberView_C0_20210510T013105.mp4	Right	31.3		ABB (1.4)	4.7	7.3
	20210510_02:31:03	ChamberView_C0_20210510T013104.mp4	Left	9.1	ABA (1.3)	ABB (PT floor) (1.5)	1.9	1.7
	20210510_02:31:03	ChamberView_C0_20210510T013104.mp4	Right	8.1		ABA (1.6)	10.1	0.6
	20210510_02:31:04	ChamberView_C0_20210510T013103.mp4	Left	4.7	ABB (1.4)	ABA (2.1)	9.1	4.8
	20210510_02:31:04	ChamberView_C0_20210510T013103.mp4	Right	7.3		ABB (2.2)	10.6	3.4
	20210510_02:31:05	ChamberView_C0_20210510T013102.mp4	Left	1.7	ABB (PT FLOOR) (1.5)	ABA (PT WN) (2.3)	3.6	3
	20210510_02:31:05	ChamberView_C0_20210510T013102.mp4	Right	1.9		ABB (2.4)	7.3	7.4
	20210510_02:31:06	ChamberView_C0_20210510T013101.mp4	Left	0.6	ABA (1.6)	ABB (2.5)	10.6	12.1
	20210510_02:31:06	ChamberView_C0_20210510T013101.mp4	Right	10.1		ABA (2.6)	2.6	0.9
Series 1	20210513_03:31:01	ChamberView_C0_20210513T023101.mp4	Left	4.8	ABA (2.1)	ABB (3.1)	6.4	6.3
Session 2	20210513_03:31:01	ChamberView_C0_20210513T023101.mp4	Right	9.1		ABA (3.2)	6.3	4
	20210513_03:31:02	ChamberView_C0_20210513T023102.mp4	Left	10.6	ABB (2.2)	ABA (3.3)	13.9	2.1
	20210513_03:31:02	ChamberView_C0_20210513T023102.mp4	Right	3.4		PT CONTROL (3.4)	4.3	5.7
	20210513_03:31:03	ChamberView_C0_20210513T023103.mp4	Left	3.6	ABA (PT WN) (2.3)	ABA (3.5)
	20210513_03:31:03	ChamberView_C0_20210513T023103.mp4	Right	3		ABB (3.6)	3.6	5.1
	20210513_03:31:04	ChamberView_C0_20210513T023104.mp4	Left	7.4	ABB (2.4)
	20210513_03:31:04	ChamberView_C0_20210513T023104.mp4	Right	7.3
	20210513_03:31:05	ChamberView_C0_20210513T023105.mp4	Left	10.6	ABB (2.5)
	20210513_03:31:05	ChamberView_C0_20210513T023105.mp4	Right	12.1
	20210513_03:31:06	ChamberView_C0_20210513T023106.mp4	Left	0.9	ABA (2.6)
	20210513_03:31:06	ChamberView_C0_20210513T023106.mp4	Right	2.6
Series 1	20210517_04:31:01	ChamberView_C0_20210517T033101.mp4	Left	6.4	ABB (3.1)
Session 3	20210517_04:31:01	ChamberView_C0_20210517T033101.mp4	Right	6.3
	20210517_04:31:02	ChamberView_C0_20210517T033102.mp4	Left	4	ABA (3.2)
	20210517_04:31:02	ChamberView_C0_20210517T033102.mp4	Right	6.3
	20210517_04:31:03	ChamberView_C0_20210517T033103.mp4	Left	2.1	ABA (3.3)
	20210517_04:31:03	ChamberView_C0_20210517T033103.mp4	Right	13.9
	20210517_04:31:04	ChamberView_C0_20210517T033104.mp4	Left	4.3	PT Control (3.4)
	20210517_04:31:04	ChamberView_C0_20210517T033104.mp4	Right	5.7
	20210517_04:31:06	ChamberView_C0_20210517T033106.mp4	Left	3.6	ABB (3.6)
	20210517_04:31:06	ChamberView_C0_20210517T033106.mp4	Right	5.1
G3R2	20210511_02:32:06	ChamberView_C0_20210511T013206.mp4	Left	0	ABB (1.1)	ABB (1.1)	0	5.8
Series 2	20210511_02:32:06	ChamberView_C0_20210511T013206.mp4	Right	5.8		ABA (1.2)	3.7	0
Session 1	20210511_02:32:05	ChamberView_C0_20210511T013205.mp4	Left	0	ABA (1.2)	ABA (1.3)	0.7	21
	20210511_02:32:05	ChamberView_C0_20210511T013205.mp4	Right	3.7		ABB (1.4)	15.9	0.5
	20210511_02:32:04	ChamberView_C0_20210511T013204.mp4	Left	0.7	ABA (1.3)	ABB (PT floor) (1.5)	9.6	6.2
	20210511_02:32:04	ChamberView_C0_20210511T013204.mp4	Right	21		ABA (1.6)	5.5	2.5
	20210511_02:32:03	ChamberView_C0_20210511T013203.mp4	Left	15.9	ABB (1.4)	ABA (2.1)	9.3	2.5
	20210511_02:32:03	ChamberView_C0_20210511T013203.mp4	Right	0.5		ABB (2.2)	10.8	5.3
	20210511_02:32:02	ChamberView_C0_20210511T013202.mp4	Left	6.2	ABB (PT FLOOR) (1.5)	ABA (PT WN) (2.3)	5.6	5.6
	20210511_02:32:02	ChamberView_C0_20210511T013202.mp4	Right	9.6		ABB (2.4)	0	0
	20210511_02:32:01	ChamberView_C0_20210511T013201.mp4	Left	2.5	ABA (1.6)	ABB (2.5)	7.5	2.4
	20210511_02:32:01	ChamberView_C0_20210511T013201.mp4	Right	5.5		ABA (2.6)	18	5.5
Series 2	20210514_03:32:06	ChamberView_C0_20210514T023206.mp4	Left	2.5	ABA (2.1)	ABB (3.1)	0.5	2.4
Session 2	20210514_03:32:06	ChamberView_C0_20210514T023206.mp4	Right	9.3		ABA (3.2)	6.4	3.5
	20210514_03:32:05	ChamberView_C0_20210514T023205.mp4	Left	10.8	ABB (2.2)	ABA (3.3)	7.2	2.6
	20210514_03:32:05	ChamberView_C0_20210514T023205.mp4	Right	5.3		PT CONTROL (3.4)	8	5.1
	20210514_03:32:04	ChamberView_C0_20210514T023204.mp4	Left	5.6	ABA (PT WN) (2.3)	ABA (3.5)	3.8	0.4
	20210514_03:32:04	ChamberView_C0_20210514T023204.mp4	Right	5.6		ABB (3.6)	11.5	1.3
	20210514_03:32:03	ChamberView_C0_20210514T023203.mp4	Left	0	ABB (2.4)
	20210514_03:32:03	ChamberView_C0_20210514T023203.mp4	Right	0
	20210514_03:32:02	ChamberView_C0_20210514T023202.mp4	Left	7.5	ABB (2.5)
	20210514_03:32:02	ChamberView_C0_20210514T023202.mp4	Right	2.4
	20210514_03:32:01	ChamberView_C0_20210514T023201.mp4	Left	5.5	ABA (2.6)
	20210514_03:32:01	ChamberView_C0_20210514T023201.mp4	Right	18
Series 2	20210518_04:32:06	ChamberView_C0_20210518T033206.mp4	Left	0.5	ABB (3.1)
Session 3	20210518_04:32:06	ChamberView_C0_20210518T033206.mp4	Right	2.4
	20210518_04:32:05	ChamberView_C0_20210518T033205.mp4	Left	3.5	ABA (3.2)
	20210518_04:32:05	ChamberView_C0_20210518T033205.mp4	Right	6.4
	20210518_04:32:04	ChamberView_C0_20210518T033204.mp4	Left	7.2	ABA (3.3)
	20210518_04:32:04	ChamberView_C0_20210518T033204.mp4	Right	2.6
	20210518_04:32:03	ChamberView_C0_20210518T033203.mp4	Left	8	PT Control (3.4)
	20210518_04:32:03	ChamberView_C0_20210518T033203.mp4	Right	5.1
	20210518_04:32:02	ChamberView_C0_20210518T033202.mp4	Left	0.4	ABA (3.5)
	20210518_04:32:02	ChamberView_C0_20210518T033202.mp4	Right	3.8
	20210518_04:32:01	ChamberView_C0_20210518T033201.mp4	Left	11.5	ABB (3.6)
	20210518_04:32:01	ChamberView_C0_20210518T033201.mp4	Right	1.3
G3R3	20210512_02:33:01	ChamberView_C0_20210512T013301.mp4	Left	0	ABB (1.1)	ABB (1.1)	1.4	0
Series 1	20210512_02:33:01	ChamberView_C0_20210512T013301.mp4	Right	1.4		ABA (1.2)
Session 1	20210512_02:33:02	ChamberView_C0_20210512T013302.mp4	Left	0	ABA (1.2)	ABA (1.3)
	20210512_02:33:02	ChamberView_C0_20210512T013302.mp4	Right	0		ABB (1.4)	0	0.5
	20210512_02:33:03	ChamberView_C0_20210512T013303.mp4	Left	2.2	ABA (1.3)	ABB (PT floor) (1.5)	0.3	1.7
	20210512_02:33:03	ChamberView_C0_20210512T013303.mp4	Right	1		ABA (1.6)	3	0
	20210512_02:33:04	ChamberView_C0_20210512T013304.mp4	Left	0	ABB (1.4)	ABA (2.1)	3	3.2
	20210512_02:33:04	ChamberView_C0_20210512T013304.mp4	Right	0.5		ABB (2.2)	0.6	5.5
	20210512_02:33:05	ChamberView_C0_20210512T013305.mp4	Left	1.7	ABB (PT FLOOR) (1.5)	ABA (PT WN) (2.3)	2.4	0
	20210512_02:33:05	ChamberView_C0_20210512T013305.mp4	Right	0.3		ABB (2.4)	3.6	2.2
	20210512_02:33:06	ChamberView_C0_20210512T013306.mp4	Left	0	ABA (1.6)	ABB (2.5)	0	10.7
	20210512_02:33:06	ChamberView_C0_20210512T013306.mp4	Right	3		ABA (2.6)	6.9	14.6
Series 2	20210514_03:33:06	ChamberView_C0_20210514T023306.mp4	Left	3.2	ABA (2.1)	ABB (3.1)	0	0
Session 2	20210514_03:33:06	ChamberView_C0_20210514T023306.mp4	Right	3.3		ABA (3.2)	0	0
	20210514_03:33:05	ChamberView_C0_20210514T023305.mp4	Left	0.6	ABB (2.2)	ABA (3.3)	0.7	0
	20210514_03:33:05	ChamberView_C0_20210514T023305.mp4	Right	5.5		PT CONTROL (3.4)	24.5	3.6
	20210514_03:33:04	ChamberView_C0_20210514T023304.mp4	Left	2.4	ABA (PT WN) (2.3)	ABA (3.5)	0	0
	20210514_03:33:04	ChamberView_C0_20210514T023304.mp4	Right	0		ABB (3.6)	6.5	3.2
	20210514_03:33:03	ChamberView_C0_20210514T023303.mp4	Left	2.2	ABB (2.4)
	20210514_03:33:03	ChamberView_C0_20210514T023303.mp4	Right	3.6
	20210514_03:33:02	ChamberView_C0_20210514T023302.mp4	Left	0	ABB (2.5)
	20210514_03:33:02	ChamberView_C0_20210514T023302.mp4	Right	10.7
	20210514_03:33:01	ChamberView_C0_20210514T023301.mp4	Left	14.6	ABA (2.6)
	20210514_03:33:01	ChamberView_C0_20210514T023301.mp4	Right	6.9
Series 2	20210519_04:33:06	ChamberView_C0_20210519T033306.mp4	Left	0	ABB (3.1)
Session 3	20210519_04:33:06	ChamberView_C0_20210519T033306.mp4	Right	0
	20210519_04:33:05	ChamberView_C0_20210519T033305.mp4	Left	0	ABA (3.2)
	20210519_04:33:05	ChamberView_C0_20210519T033305.mp4	Right	0
	20210519_04:33:04	ChamberView_C0_20210519T033304.mp4	Left	0.7	ABA (3.3)
	20210519_04:33:04	ChamberView_C0_20210519T033304.mp4	Right	0
	20210519_04:33:03	ChamberView_C0_20210519T033303.mp4	Left	24.5	PT Control (3.4)
	20210519_04:33:03	ChamberView_C0_20210519T033303.mp4	Right	3.6
	20210519_04:33:02	ChamberView_C0_20210519T033302.mp4	Left	0	ABA (3.5)
	20210519_04:33:02	ChamberView_C0_20210519T033302.mp4	Right	0
	20210519_04:33:01	ChamberView_C0_20210519T033301.mp4	Left	6.5	ABB (3.6)
	20210519_04:33:01	ChamberView_C0_20210519T033301.mp4	Right	3.2

## Sheet: Sheet2
Block 2 Unexpected OPC (Sessions 4 to 6)							Red = Gate Error Trials
Rat (Series and Session)	Date/Time	Filename	Behaviour	Total bout time (seconds)	Context Order		OPC Correct	OPC Incorrect
G1R1	20210520_12:04:01	ChamberView_C0_20210520T110401.mp4	Left	6.8	ABB (4.1)	ABB (4.1)	4.3	6.8
Series 1	20210520_12:04:01	ChamberView_C0_20210520T110401.mp4	Right	4.3		ABA (4.2)	5.1	9.1
Session 4	20210520_12:04:02	ChamberView_C0_20210520T110402.mp4	Left	9.1	ABA (4.2)	ABB (4.3)	21	3.5
	20210520_12:04:02	ChamberView_C0_20210520T110402.mp4	Right	5.1		ABA (4.4)	9.6	10.6
	20210520_12:04:03	ChamberView_C0_20210520T110403.mp4	Left	21	ABB (4.3)	ABB (4.5)	0.2	1.4
	20210520_12:04:03	ChamberView_C0_20210520T110403.mp4	Right	3.5		ABA PT (4.6)	22	1.8
	20210520_12:04:04	ChamberView_C0_20210520T110404.mp4	Left	9.6	ABA (4.4)	ABB PT (5.1)	0	0
	20210520_12:04:04	ChamberView_C0_20210520T110404.mp4	Right	10.6		ABA (5.2)	4	2.7
	20210520_12:04:05	ChamberView_C0_20210520T110405.mp4	Left	1.4	ABB (4.5)	ABB (5.3)	2.2	7.7
	20210520_12:04:05	ChamberView_C0_20210520T110405.mp4	Right	0.2		ABA (5.4)	9	2.5
	20210520_12:04:06	ChamberView_C0_20210520T110406.mp4	Left	22	PT (ABA) Floor (4.6)	ABA (5.5)	0.6	30.4
	20210520_12:04:06	ChamberView_C0_20210520T110406.mp4	Right	1.8		ABB (5.6)	0.5	3.6
Series 1	20210524_12:05:01	ChamberView_C0_20210524T110501.mp4	Left	0	PT (ABB) WN (5.1)	ABA (6.1)	5.4	4.8
Session 5	20210524_12:05:01	ChamberView_C0_20210524T110501.mp4	Right	0		ABA PT (6.2)	6	14.7
	20210524_12:05:02	ChamberView_C0_20210524T110502.mp4	Left	2.7	ABA (5.2)	ABB (6.3)	12.6	0.8
	20210524_12:05:02	ChamberView_C0_20210524T110502.mp4	Right	4		ABB (6.4)
	20210524_12:05:03	ChamberView_C0_20210524T110503.mp4	Left	2.2	ABB (5.3)	ABA (6.5)	9.7	22
	20210524_12:05:03	ChamberView_C0_20210524T110503.mp4	Right	7.7		ABB (6.6)	0	23.6
	20210524_12:05:04	ChamberView_C0_20210524T110504.mp4	Left	9	ABA (5.4)
	20210524_12:05:04	ChamberView_C0_20210524T110504.mp4	Right	2.5
	20210524_12:05:05	ChamberView_C0_20210524T110505.mp4	Left	30.4	ABA (5.5)
	20210524_12:05:05	ChamberView_C0_20210524T110505.mp4	Right	0.6
	20210524_12:05:06	ChamberView_C0_20210524T110506.mp4	Left	3.6	ABB (5.6)
	20210524_12:05:06	ChamberView_C0_20210524T110506.mp4	Right	0.5
Series 1	20210527_12:06:01	ChamberView_C0_20210527T110601.mp4	Left	5.4	ABA (6.1)
Session 6	20210527_12:06:01	ChamberView_C0_20210527T110601.mp4	Right	4.8
	20210527_12:06:02	ChamberView_C0_20210527T110602.mp4	Left	6	PT ABA con WN (6.2)
	20210527_12:06:02	ChamberView_C0_20210527T110602.mp4	Right	14.7
	20210527_12:06:03	ChamberView_C0_20210527T110603.mp4	Left	12.6	ABB (6.3)
	20210527_12:06:03	ChamberView_C0_20210527T110603.mp4	Right	0.8
	20210527_12:06:04	ChamberView_C0_20210527T110604.mp4	Left	1.3	ABB (6.4)
	20210527_12:06:04	ChamberView_C0_20210527T110604.mp4	Right	5.7
	20210527_12:06:05	ChamberView_C0_20210527T110605.mp4	Left	22	ABA (6.5)
	20210527_12:06:05	ChamberView_C0_20210527T110605.mp4	Right	9.7
	20210527_12:06:06	ChamberView_C0_20210527T110606.mp4	Left	0	ABB (6.6)
	20210527_12:06:06	ChamberView_C0_20210527T110606.mp4	Right	23.6
G1R3	20210521_14:04:06	ChamberView_C0_20210521T130406.mp4	Left	0	ABB (4.1)	ABB (4.1)	6	0
Series 2	20210521_14:04:06	ChamberView_C0_20210521T130406.mp4	Right	6		ABA (4.2)	4	6.9
Session 4	20210521_14:04:05	ChamberView_C0_20210521T130405.mp4	Left	6.9	ABA (4.2)	ABB (4.3)	4.3	49.4
	20210521_14:04:05	ChamberView_C0_20210521T130405.mp4	Right	4		ABA (4.4)	0	0
	20210521_14:04:04	ChamberView_C0_20210521T130404.mp4	Left	4.3	ABB (4.3)	ABB (4.5)	2.5	0.4
	20210521_14:04:04	ChamberView_C0_20210521T130404.mp4	Right	49.4		ABA PT (4.6)	8.7	2.3
	20210521_14:04:03	ChamberView_C0_20210521T130403.mp4	Left	0	ABA (4.4)	ABB PT (5.1)	1	0
	20210521_14:04:03	ChamberView_C0_20210521T130403.mp4	Right	0		ABA (5.2)	5.9	1.8
	20210521_14:04:02	ChamberView_C0_20210521T130402.mp4	Left	0.4	ABB (4.5)	ABB (5.3)	7.2	12
	20210521_14:04:02	ChamberView_C0_20210521T130402.mp4	Right	2.5		ABA (5.4)	0.6	2.6
	20210521_14:04:01	ChamberView_C0_20210521T130401.mp4	Left	8.7	PT (ABA) Floor (4.6)	ABA (5.5)	0.8	1
	20210521_14:04:01	ChamberView_C0_20210521T130401.mp4	Right	2.3		ABB (5.6)	0.2	2
Series 2	20210524_14:05:06	ChamberView_C0_20210524T130506.mp4	Left	1	PT (ABB) WN (5.1)	ABA (6.1)	8.2	2.3
Session 5	20210524_14:05:06	ChamberView_C0_20210524T130506.mp4	Right	0		ABA PT (6.2)	3.9	4.5
	20210524_14:05:05	ChamberView_C0_20210524T130505.mp4	Left	1.8	ABA (5.2)	ABB (6.3)	2.1	6.9
	20210524_14:05:05	ChamberView_C0_20210524T130505.mp4	Right	5.9		ABB (6.4)	11.4	1.6
	20210524_14:05:04	ChamberView_C0_20210524T130504.mp4	Left	7.2	ABB (5.3)	ABA (6.5)	41.4	12.8
	20210524_14:05:04	ChamberView_C0_20210524T130504.mp4	Right	12		ABB (6.6)	1	2.7
	20210524_14:05:03	ChamberView_C0_20210524T130503.mp4	Left	0.6	ABA (5.4)
	20210524_14:05:03	ChamberView_C0_20210524T130503.mp4	Right	2.6
	20210524_14:05:02	ChamberView_C0_20210524T130502.mp4	Left	1	ABA (5.5)
	20210524_14:05:02	ChamberView_C0_20210524T130502.mp4	Right	0.8
	20210524_14:05:01	ChamberView_C0_20210524T130501.mp4	Left	2	ABB (5.6)
	20210524_14:05:01	ChamberView_C0_20210524T130501.mp4	Right	0.2
Series 1	20210527_14:06:01	ChamberView_C0_20210527T130601.mp4	Left	8.2	ABA (6.1)
Session 6	20210527_14:06:01	ChamberView_C0_20210527T130601.mp4	Right	2.3
	20210527_14:06:02	ChamberView_C0_20210527T130602.mp4	Left	3.9	PT ABA con WN (6.2)
	20210527_14:06:02	ChamberView_C0_20210527T130602.mp4	Right	4.5
	20210527_14:06:03	ChamberView_C0_20210527T130603.mp4	Left	2.1	ABB (6.3)
	20210527_14:06:03	ChamberView_C0_20210527T130603.mp4	Right	6.9
	20210527_14:06:04	ChamberView_C0_20210527T130604.mp4	Left	1.6	ABB (6.4)
	20210527_14:06:04	ChamberView_C0_20210527T130604.mp4	Right	11.4
	20210527_14:06:05	ChamberView_C0_20210527T130605.mp4	Left	12.8	ABA (6.5)
	20210527_14:06:05	ChamberView_C0_20210527T130605.mp4	Right	41.4
	20210527_14:06:06	ChamberView_C0_20210527T130606.mp4	Left	1	ABB (6.6)
	20210527_14:06:06	ChamberView_C0_20210527T130606.mp4	Right	2.7
G2R1	20210522_22:04:06	ChamberView_C0_20210522T210406.mp4	Left	4.9	ABB (4.1)	ABB (4.1)
Series 2	20210522_22:04:06	ChamberView_C0_20210522T210406.mp4	Right	1.7		ABA (4.2)	6.4	12.6
Session 4	20210522_22:04:05	ChamberView_C0_20210522T210405.mp4	Left	12.6	ABA (4.2)	ABB (4.3)	3.1	14.4
	20210522_22:04:05	ChamberView_C0_20210522T210405.mp4	Right	6.4		ABA (4.4)	0	0
	20210522_22:04:04	ChamberView_C0_20210522T210404.mp4	Left	3.1	ABB (4.3)	ABB (4.5)	1.2	10.3
	20210522_22:04:04	ChamberView_C0_20210522T210404.mp4	Right	14.4		ABA PT (4.6)
	20210522_22:04:03	ChamberView_C0_20210522T210403.mp4	Left	0	ABA (4.4)	ABB PT (5.1)	0.9	0
	20210522_22:04:03	ChamberView_C0_20210522T210403.mp4	Right	0		ABA (5.2)
	20210522_22:04:02	ChamberView_C0_20210522T210402.mp4	Left	10.3	ABB (4.5)	ABB (5.3)
	20210522_22:04:02	ChamberView_C0_20210522T210402.mp4	Right	1.2		ABA (5.4)	3.1	0
	20210522_22:04:01	ChamberView_C0_20210522T210401.mp4	Left	5.4	PT (ABA) Floor (4.6)	ABA (5.5)
	20210522_22:04:01	ChamberView_C0_20210522T210401.mp4	Right	0.5		ABB (5.6)
Series 2	20210524_22:05:06	ChamberView_C0_20210524T210506.mp4	Left	0.9	PT (ABB) WN (5.1)	ABA (6.1)	1.9	0
Session 5	20210524_22:05:06	ChamberView_C0_20210524T210506.mp4	Right	0		ABA PT (6.2)	0	0
	20210524_22:05:05	ChamberView_C0_20210524T210505.mp4	Left	1.6	ABA (5.2)	ABB (6.3)	0	0
	20210524_22:05:05	ChamberView_C0_20210524T210505.mp4	Right	5		ABB (6.4)
	20210524_22:05:04	ChamberView_C0_20210524T210504.mp4	Left	0.2	ABB (5.3)	ABA (6.5)
	20210524_22:05:04	ChamberView_C0_20210524T210504.mp4	Right	0.2		ABB (6.6)	8.6	1.9
	20210524_22:05:03	ChamberView_C0_20210524T210503.mp4	Left	3.1	ABA (5.4)
	20210524_22:05:03	ChamberView_C0_20210524T210503.mp4	Right	0
	20210524_22:05:02	ChamberView_C0_20210524T210502.mp4	Left	0.8	ABA (5.5)
	20210524_22:05:02	ChamberView_C0_20210524T210502.mp4	Right	1.9
	20210524_22:05:01	ChamberView_C0_20210524T210501.mp4	Left	5.7	ABB (5.6)
	20210524_22:05:01	ChamberView_C0_20210524T210501.mp4	Right	0.6
Series 2	20210527_22:06:06	ChamberView_C0_20210527T210606.mp4	Left	1.9	ABA (6.1)
Session 6	20210527_22:06:06	ChamberView_C0_20210527T210606.mp4	Right	0
	20210527_22:06:05	ChamberView_C0_20210527T210605.mp4	Left	0	PT ABA con WN (6.2)
	20210527_22:06:05	ChamberView_C0_20210527T210605.mp4	Right	0
	20210527_22:06:04	ChamberView_C0_20210527T210604.mp4	Left	0	ABB (6.3)
	20210527_22:06:04	ChamberView_C0_20210527T210604.mp4	Right	0
	20210527_22:06:03	ChamberView_C0_20210527T210603.mp4	Left	3.8	ABB (6.4)
	20210527_22:06:03	ChamberView_C0_20210527T210603.mp4	Right	1.4
	20210527_22:06:02	ChamberView_C0_20210527T210602.mp4	Left	4	ABA (6.5)
	20210527_22:06:02	ChamberView_C0_20210527T210602.mp4	Right	1.4
	20210527_22:06:01	ChamberView_C0_20210527T210601.mp4	Left	8.6	ABB (6.6)
	20210527_22:06:01	ChamberView_C0_20210527T210601.mp4	Right	1.9
G2R2	20210521_23:04:06	ChamberView_C0_20210521T220406.mp4	Left	0.8	ABB (4.1)	ABB (4.1)
Series 2	20210521_23:04:06	ChamberView_C0_20210521T220406.mp4	Right	3.1		ABA (4.2)	8	2.8
Session 4	20210521_23:04:05	ChamberView_C0_20210521T220405.mp4	Left	2.8	ABA (4.2)	ABB (4.3)	8.2	1.5
	20210521_23:04:05	ChamberView_C0_20210521T220405.mp4	Right	8		ABA (4.4)	13.5	9.1
	20210521_23:04:04	ChamberView_C0_20210521T220404.mp4	Left	8.2	ABB (4.3)	ABB (4.5)	17.5	5
	20210521_23:04:04	ChamberView_C0_20210521T220404.mp4	Right	1.5		ABA PT (4.6)	4.1	5
	20210521_23:04:03	ChamberView_C0_20210521T220403.mp4	Left	13.5	ABA (4.4)	ABB PT (5.1)	0	0.2
	20210521_23:04:03	ChamberView_C0_20210521T220403.mp4	Right	9.1		ABA (5.2)	2	0.3
	20210521_23:04:02	ChamberView_C0_20210521T220402.mp4	Left	5	ABB (4.5)	ABB (5.3)	6.1	5.9
	20210521_23:04:02	ChamberView_C0_20210521T220402.mp4	Right	17.5		ABA (5.4)	0	5.6
	20210521_23:04:01	ChamberView_C0_20210521T220401.mp4	Left	4.1	PT (ABA) Floor (4.6)	ABA (5.5)
	20210521_23:04:01	ChamberView_C0_20210521T220401.mp4	Right	5		ABB (5.6)	10.4	8.5
Series 2	20210524_23:05:06	ChamberView_C0_20210524T220506.mp4	Left	0	PT (ABB) WN (5.1)	ABA (6.1)	0.9	0
Session 5	20210524_23:05:06	ChamberView_C0_20210524T220506.mp4	Right	0.2		ABA PT (6.2)	0.4	0
	20210524_23:05:05	ChamberView_C0_20210524T220505.mp4	Left	0.3	ABA (5.2)	ABB (6.3)	0.9	0.7
	20210524_23:05:05	ChamberView_C0_20210524T220505.mp4	Right	2		ABB (6.4)	1.5	1.3
	20210524_23:05:04	ChamberView_C0_20210524T220504.mp4	Left	6.1	ABB (5.3)	ABA (6.5)	3.1	1.5
	20210524_23:05:04	ChamberView_C0_20210524T220504.mp4	Right	5.9		ABB (6.6)	9.3	2.7
	20210524_23:05:03	ChamberView_C0_20210524T220503.mp4	Left	0	ABA (5.4)
	20210524_23:05:03	ChamberView_C0_20210524T220503.mp4	Right	5.6
	20210524_23:05:02	ChamberView_C0_20210524T220502.mp4	Left	1.4	ABA (5.5)
	20210524_23:05:02	ChamberView_C0_20210524T220502.mp4	Right	0.8
	20210524_23:05:01	ChamberView_C0_20210524T220501.mp4	Left	8.5	ABB (5.6)
	20210524_23:05:01	ChamberView_C0_20210524T220501.mp4	Right	10.4
Series 2	20210527_23:06:06	ChamberView_C0_20210527T220606.mp4	Left	0.9	ABA (6.1)
Session 6	20210527_23:06:06	ChamberView_C0_20210527T220606.mp4	Right	0
	20210527_23:06:05	ChamberView_C0_20210527T220605.mp4	Left	0.4	PT ABA con WN (6.2)
	20210527_23:06:05	ChamberView_C0_20210527T220605.mp4	Right	0
	20210527_23:06:04	ChamberView_C0_20210527T220604.mp4	Left	0.9	ABB (6.3)
	20210527_23:06:04	ChamberView_C0_20210527T220604.mp4	Right	0.7
	20210527_23:06:03	ChamberView_C0_20210527T220603.mp4	Left	1.3	ABB (6.4)
	20210527_23:06:03	ChamberView_C0_20210527T220603.mp4	Right	1.5
	20210527_23:06:02	ChamberView_C0_20210527T220602.mp4	Left	1.5	ABA (6.5)
	20210527_23:06:02	ChamberView_C0_20210527T220602.mp4	Right	3.1
	20210527_23:06:01	ChamberView_C0_20210527T220601.mp4	Left	9.3	ABB (6.6)
	20210527_23:06:01	ChamberView_C0_20210527T220601.mp4	Right	2.7
G2R3	20210522_00:04:06	ChamberView_C0_20210521T230406.mp4	Left	1.3	ABB (4.1)	ABB (4.1)	2.4	1.3
Series 2	20210522_00:04:06	ChamberView_C0_20210521T230406.mp4	Right	2.4		ABA (4.2)	5	8.1
Session 4	20210522_00:04:05	ChamberView_C0_20210521T230405.mp4	Left	8.1	ABA (4.2)	ABB (4.3)	5.4	8.5
	20210522_00:04:05	ChamberView_C0_20210521T230405.mp4	Right	5		ABA (4.4)	0	1.3
	20210522_00:04:04	ChamberView_C0_20210521T230404.mp4	Left	5.4	ABB (4.3)	ABB (4.5)
	20210522_00:04:04	ChamberView_C0_20210521T230404.mp4	Right	8.5		ABA PT (4.6)	1.6	2.3
	20210522_00:04:03	ChamberView_C0_20210521T230403.mp4	Left	0	ABA (4.4)	ABB PT (5.1)	0	0
	20210522_00:04:03	ChamberView_C0_20210521T230403.mp4	Right	1.3		ABA (5.2)	11	28.3
	20210522_00:04:02	ChamberView_C0_20210521T230402.mp4	Left	1.6	ABB (4.5)	ABB (5.3)	12.2	10.8
	20210522_00:04:02	ChamberView_C0_20210521T230402.mp4	Right	3.1		ABA (5.4)	7	1.1
	20210522_00:04:01	ChamberView_C0_20210521T230401.mp4	Left	1.6	PT (ABA) Floor (4.6)	ABA (5.5)	0.8	2.2
	20210522_00:04:01	ChamberView_C0_20210521T230401.mp4	Right	2.3		ABB (5.6)	19.5	3.8
Series 2	20210525_00:05:06	ChamberView_C0_20210524T230506.mp4	Left	0	PT (ABB) WN (5.1)	ABA (6.1)	0.3	0.8
Session 5	20210525_00:05:06	ChamberView_C0_20210524T230506.mp4	Right	0		ABA PT (6.2)	0	0.6
	20210525_00:05:05	ChamberView_C0_20210524T230505.mp4	Left	28.3	ABA (5.2)	ABB (6.3)	1.4	0.9
	20210525_00:05:05	ChamberView_C0_20210524T230505.mp4	Right	11		ABB (6.4)	1.8	0.3
	20210525_00:05:04	ChamberView_C0_20210524T230504.mp4	Left	12.2	ABB (5.3)	ABA (6.5)	0.4	2
	20210525_00:05:04	ChamberView_C0_20210524T230504.mp4	Right	10.8		ABB (6.6)	8.8	4.2
	20210525_00:05:03	ChamberView_C0_20210524T230503.mp4	Left	7	ABA (5.4)
	20210525_00:05:03	ChamberView_C0_20210524T230503.mp4	Right	1.1
	20210525_00:05:02	ChamberView_C0_20210524T230502.mp4	Left	2.2	ABA (5.5)
	20210525_00:05:02	ChamberView_C0_20210524T230502.mp4	Right	0.8
	20210525_00:05:01	ChamberView_C0_20210524T230501.mp4	Left	3.8	ABB (5.6)
	20210525_00:05:01	ChamberView_C0_20210524T230501.mp4	Right	19.5
Series 2	20210528_00:06:06	ChamberView_C0_20210527T230606.mp4	Left	0.3	ABA (6.1)
Session 6	20210528_00:06:06	ChamberView_C0_20210527T230606.mp4	Right	0.8
	20210528_00:06:05	ChamberView_C0_20210527T230605.mp4	Left	0	PT ABA con WN (6.2)
	20210528_00:06:05	ChamberView_C0_20210527T230605.mp4	Right	0.6
	20210528_00:06:04	ChamberView_C0_20210527T230604.mp4	Left	1.4	ABB (6.3)
	20210528_00:06:04	ChamberView_C0_20210527T230604.mp4	Right	0.9
	20210528_00:06:03	ChamberView_C0_20210527T230603.mp4	Left	0.3	ABB (6.4)
	20210528_00:06:03	ChamberView_C0_20210527T230603.mp4	Right	1.8
	20210528_00:06:02	ChamberView_C0_20210527T230602.mp4	Left	2	ABA (6.5)
	20210528_00:06:02	ChamberView_C0_20210527T230602.mp4	Right	0.4
	20210528_00:06:01	ChamberView_C0_20210527T230601.mp4	Left	8.8	ABB (6.6)
	20210528_00:06:01	ChamberView_C0_20210527T230601.mp4	Right	4.2
G3R1	20210520_05:31:01	ChamberView_C0_20210520T043101.mp4	Left	6.4	ABB (4.1)	ABB (4.1)	19.8	6.4
Series 1	20210520_05:31:01	ChamberView_C0_20210520T043101.mp4	Right	19.8		ABA (4.2)	5	1.2
Session 4	20210520_05:31:02	ChamberView_C0_20210520T043102.mp4	Left	1.2	ABA (4.2)	ABB (4.3)
	20210520_05:31:02	ChamberView_C0_20210520T043102.mp4	Right	5		ABA (4.4)	10.4	12.2
	20210520_05:31:03	ChamberView_C0_20210520T043103.mp4	Left	17.3	ABB (4.3)	ABB (4.5)	4.5	0
	20210520_05:31:03	ChamberView_C0_20210520T043103.mp4	Right	3.8		ABA PT (4.6)
	20210520_05:31:04	ChamberView_C0_20210520T043104.mp4	Left	10.4	ABA (4.4)	ABB PT (5.1)	3	4.1
	20210520_05:31:04	ChamberView_C0_20210520T043104.mp4	Right	12.2		ABA (5.2)	1.9	2
	20210520_05:31:05	ChamberView_C0_20210520T043105.mp4	Left	0	ABB (4.5)	ABB (5.3)	2.8	8.8
	20210520_05:31:05	ChamberView_C0_20210520T043105.mp4	Right	4.5		ABA (5.4)	5	2.5
	20210520_05:31:06	ChamberView_C0_20210520T043106.mp4	Left	19.1	PT (ABA) Floor (4.6)	ABA (5.5)	8.9	0.9
	20210520_05:31:06	ChamberView_C0_20210520T043106.mp4	Right	31.9		ABB (5.6)	0	0
Series 1	20210524_06:31:01	ChamberView_C0_20210524T053101.mp4	Left	3	PT (ABB) WN (5.1)	ABA (6.1)	0.7	0.6
Session 5	20210524_06:31:01	ChamberView_C0_20210524T053101.mp4	Right	4.1		ABA PT (6.2)	0	1.1
	20210524_06:31:02	ChamberView_C0_20210524T053102.mp4	Left	2	ABA (5.2)	ABB (6.3)	4	4.2
	20210524_06:31:02	ChamberView_C0_20210524T053102.mp4	Right	1.9		ABB (6.4)	0	0.6
	20210524_06:31:03	ChamberView_C0_20210524T053103.mp4	Left	2.8	ABB (5.3)	ABA (6.5)	14.3	23.5
	20210524_06:31:03	ChamberView_C0_20210524T053103.mp4	Right	8.8		ABB (6.6)	0.5	0
	20210524_06:31:04	ChamberView_C0_20210524T053104.mp4	Left	5	ABA (5.4)
	20210524_06:31:04	ChamberView_C0_20210524T053104.mp4	Right	2.5
	20210524_06:31:05	ChamberView_C0_20210524T053105.mp4	Left	0.9	ABA (5.5)
	20210524_06:31:05	ChamberView_C0_20210524T053105.mp4	Right	8.9
	20210524_06:31:06	ChamberView_C0_20210524T053106.mp4	Left	0	ABB (5.6)
	20210524_06:31:06	ChamberView_C0_20210524T053106.mp4	Right	0
Series 1	20210527_07:31:01	ChamberView_C0_20210527T063101.mp4	Left	0.7	ABA (6.1)
Session 6	20210527_07:31:01	ChamberView_C0_20210527T063101.mp4	Right	0.6
	20210527_07:31:02	ChamberView_C0_20210527T063102.mp4	Left	0	PT ABA con WN (6.2)
	20210527_07:31:02	ChamberView_C0_20210527T063102.mp4	Right	1.1
	20210527_07:31:03	ChamberView_C0_20210527T063103.mp4	Left	4	ABB (6.3)
	20210527_07:31:03	ChamberView_C0_20210527T063103.mp4	Right	4.2
	20210527_07:31:04	ChamberView_C0_20210527T063104.mp4	Left	0.6	ABB (6.4)
	20210527_07:31:04	ChamberView_C0_20210527T063104.mp4	Right	0
	20210527_07:31:05	ChamberView_C0_20210527T063105.mp4	Left	23.5	ABA (6.5)
	20210527_07:31:05	ChamberView_C0_20210527T063105.mp4	Right	14.3
	20210527_07:31:06	ChamberView_C0_20210527T063106.mp4	Left	0.5	ABB (6.6)
	20210527_07:31:06	ChamberView_C0_20210527T063106.mp4	Right	0
G3R2	20210521_05:32:01	ChamberView_C0_20210521T043201.mp4	Left	14.7	ABB (4.1)	ABB (4.1)	10	14.7
Series 1	20210521_05:32:01	ChamberView_C0_20210521T043201.mp4	Right	10		ABA (4.2)	2	8.4
Session 4	20210521_05:32:02	ChamberView_C0_20210521T043202.mp4	Left	8.4	ABA (4.2)	ABB (4.3)	28	6.3
	20210521_05:32:02	ChamberView_C0_20210521T043202.mp4	Right	2		ABA (4.4)	3.8	1
	20210521_05:32:03	ChamberView_C0_20210521T043203.mp4	Left	28	ABB (4.3)	ABB (4.5)
	20210521_05:32:03	ChamberView_C0_20210521T043203.mp4	Right	6.3		ABA PT (4.6)	5.3	12.6
	20210521_05:32:04	ChamberView_C0_20210521T043204.mp4	Left	3.8	ABA (4.4)	ABB PT (5.1)	9.4	0
	20210521_05:32:04	ChamberView_C0_20210521T043204.mp4	Right	1		ABA (5.2)	0.5	0.2
	20210521_05:32:05	ChamberView_C0_20210521T043205.mp4	Left	1.8	ABB (4.5)	ABB (5.3)	1.7	1.9
	20210521_05:32:05	ChamberView_C0_20210521T043205.mp4	Right	5.2		ABA (5.4)	4.7	2.4
	20210521_05:32:06	ChamberView_C0_20210521T043206.mp4	Left	5.3	PT (ABA) Floor (4.6)	ABA (5.5)
	20210521_05:32:06	ChamberView_C0_20210521T043206.mp4	Right	12.6		ABB (5.6)	0	1.3
Series 1	20210524_06:32:01	ChamberView_C0_20210524T053201.mp4	Left	9.4	PT (ABB) WN (5.1)
Session 5	20210524_06:32:01	ChamberView_C0_20210524T053201.mp4	Right	0
	20210524_06:32:02	ChamberView_C0_20210524T053202.mp4	Left	0.2	ABA (5.2)
	20210524_06:32:02	ChamberView_C0_20210524T053202.mp4	Right	0.5
	20210524_06:32:03	ChamberView_C0_20210524T053203.mp4	Left	1.7	ABB (5.3)
	20210524_06:32:03	ChamberView_C0_20210524T053203.mp4	Right	1.9
	20210524_06:32:04	ChamberView_C0_20210524T053204.mp4	Left	4.7	ABA (5.4)
	20210524_06:32:04	ChamberView_C0_20210524T053204.mp4	Right	2.4
	20210524_06:32:05	ChamberView_C0_20210524T053205.mp4	Left	3.4	ABA (5.5)
	20210524_06:32:05	ChamberView_C0_20210524T053205.mp4	Right	2.6
	20210524_06:32:06	ChamberView_C0_20210524T053206.mp4	Left	1.3	ABB (5.6)
	20210524_06:32:06	ChamberView_C0_20210524T053206.mp4	Right	0
G3R3	20210522_05:33:01	ChamberView_C0_20210522T043301.mp4	Left	16.8	ABB (4.1)	ABB (4.1)	28.4	16.8
Series 1	20210522_05:33:01	ChamberView_C0_20210522T043301.mp4	Right	28.4		ABA (4.2)	6.2	2.2
Session 4	20210522_05:33:02	ChamberView_C0_20210522T043302.mp4	Left	2.2	ABA (4.2)	ABB (4.3)	15.4	6.3
	20210522_05:33:02	ChamberView_C0_20210522T043302.mp4	Right	6.2		ABA (4.4)	0	0
	20210522_05:33:03	ChamberView_C0_20210522T043303.mp4	Left	15.4	ABB (4.3)	ABB (4.5)	0.2	0
	20210522_05:33:03	ChamberView_C0_20210522T043303.mp4	Right	6.3		ABA PT (4.6)	0.6	2.1
	20210522_05:33:04	ChamberView_C0_20210522T043304.mp4	Left	0	ABA (4.4)	ABB PT (5.1)	1.4	1.6
	20210522_05:33:04	ChamberView_C0_20210522T043304.mp4	Right	0		ABA (5.2)	0	2.9
	20210522_05:33:05	ChamberView_C0_20210522T043305.mp4	Left	0	ABB (4.5)	ABB (5.3)	2	0
	20210522_05:33:05	ChamberView_C0_20210522T043305.mp4	Right	0.2
	20210522_05:33:06	ChamberView_C0_20210522T043306.mp4	Left	0.6	PT (ABA) Floor (4.6)
	20210522_05:33:06	ChamberView_C0_20210522T043306.mp4	Right	2.1
Series 1	20210524_06:33:01	ChamberView_C0_20210524T053301.mp4	Left	1.4	PT (ABB) WN (5.1)
Session 5	20210524_06:33:01	ChamberView_C0_20210524T053301.mp4	Right	1.6
	20210524_06:33:02	ChamberView_C0_20210524T053302.mp4	Left	2.9	ABA (5.2)
	20210524_06:33:02	ChamberView_C0_20210524T053302.mp4	Right	0
	20210524_06:33:03	ChamberView_C0_20210524T053303.mp4	Left	2	ABB (5.3)
	20210524_06:33:03	ChamberView_C0_20210524T053303.mp4	Right	0

## Sheet: Sheet3
Block 3 Unexpected OPC (Sessions 7 to 9)						Red = Gate Error Trials
Rat (Series and Session)	Date/Time	Filename	Behaviour	Total bout time (seconds)	Context Order		OPC Correct	OPC Incorrect
G1R1	20210610_12:07:04	ChamberView_C0_20210610T110704.mp4	Left	18.9	ABA (7.3)	ABA (7.3)	18.9	18.8
Series 2	20210610_12:07:04	ChamberView_C0_20210610T110704.mp4	Right	18.8		ABB (7.4)	9.7	5.6
Session 7	20210610_12:07:03	ChamberView_C0_20210610T110703.mp4	Left	9.7	ABB (7.4)	ABB (PT FLOOR) (7.5)	14.6	4.2
	20210610_12:07:03	ChamberView_C0_20210610T110703.mp4	Right	5.6		ABA (7.6)	27.3	25.7
	20210610_12:07:02	ChamberView_C0_20210610T110702.mp4	Left	4.2	ABB (PT FLOOR) (7.5)	ABA (8.1)	8.3	5.9
	20210610_12:07:02	ChamberView_C0_20210610T110702.mp4	Right	14.6		ABB (8.2)	26.2	8.5
	20210610_12:07:01	ChamberView_C0_20210610T110701.mp4	Left	25.7	ABA (7.6)	ABA (PT WN) (8.3)	6.4	9.6
	20210610_12:07:01	ChamberView_C0_20210610T110701.mp4	Right	27.3		ABB (8.4)	12.6	4.7
Series 1	20210616_12:08:01	ChamberView_C0_20210616T110801.mp4	Left	5.9	ABA (8.1)	ABB (8.5)	30.7	6.1
Session 8	20210616_12:08:01	ChamberView_C0_20210616T110801.mp4	Right	8.3		ABA (8.6)	15.8	18.9
	20210616_12:08:02	ChamberView_C0_20210616T110802.mp4	Left	26.2	ABB (8.2)	ABB (9.1)	95.6	18.1
	20210616_12:08:02	ChamberView_C0_20210616T110802.mp4	Right	8.5		ABA (9.2)	84.8	24.9
	20210616_12:08:03	ChamberView_C0_20210616T110803.mp4	Left	6.4	ABA (PT WN) (8.3)	ABA (9.3)	47.3	21.7
	20210616_12:08:03	ChamberView_C0_20210616T110803.mp4	Right	9.6		PT Control (9.4)	2.3	3.8
	20210616_12:08:04	ChamberView_C0_20210616T110804.mp4	Left	12.6	ABB (8.4)	ABA (9.5)	4.9	8.5
	20210616_12:08:04	ChamberView_C0_20210616T110804.mp4	Right	4.7		ABB (9.6)	9.6	35.3
	20210616_12:08:05	ChamberView_C0_20210616T110805.mp4	Left	30.7	ABB (8.5)
	20210616_12:08:05	ChamberView_C0_20210616T110805.mp4	Right	6.1
	20210616_12:08:06	ChamberView_C0_20210616T110806.mp4	Left	18.9	ABA (8.6)
	20210616_12:08:06	ChamberView_C0_20210616T110806.mp4	Right	15.8
Series 1	20210618_12:09:01	ChamberView_C0_20210618T110901.mp4	Left	95.6	ABB (9.1)
Session 9	20210618_12:09:01	ChamberView_C0_20210618T110901.mp4	Right	18.1
	20210618_12:09:02	ChamberView_C0_20210618T110902.mp4	Left	24.9	ABA (9.2)
	20210618_12:09:02	ChamberView_C0_20210618T110902.mp4	Right	84.8
	20210618_12:09:03	ChamberView_C0_20210618T110903.mp4	Left	47.3	ABA (9.3)
	20210618_12:09:03	ChamberView_C0_20210618T110903.mp4	Right	21.7
	20210618_12:09:04	ChamberView_C0_20210618T110904.mp4	Left	2.3	PT Control (9.4)
	20210618_12:09:04	ChamberView_C0_20210618T110904.mp4	Right	3.8
	20210618_12:09:05	ChamberView_C0_20210618T110905.mp4	Left	8.5	ABA (9.5)
	20210618_12:09:05	ChamberView_C0_20210618T110905.mp4	Right	4.9
	20210618_12:09:06	ChamberView_C0_20210618T110906.mp4	Left	9.6	ABB (9.6)
	20210618_12:09:06	ChamberView_C0_20210618T110906.mp4	Right	35.3
G1R3	20210611_14:07:06	ChamberView_C0_20210611T130706.mp4	Left	1.1	ABB (7.1)	ABB (7.1)	1.1	0
Series 2	20210611_14:07:06	ChamberView_C0_20210611T130706.mp4	Right	0		ABA (7.2)	11.2	0
Session 7	20210611_14:07:05	ChamberView_C0_20210611T130705.mp4	Left	0	ABA (7.2)	ABA (7.3)	31.4	12
	20210611_14:07:05	ChamberView_C0_20210611T130705.mp4	Right	11.2		ABB (7.4)	0.5	0.5
	20210611_14:07:04	ChamberView_C0_20210611T130704.mp4	Left	31.4	ABA (7.3)	ABB (PT FLOOR) (7.5)	9.5	9.2
	20210611_14:07:04	ChamberView_C0_20210611T130704.mp4	Right	12		ABA (7.6)	0.3	0.6
	20210611_14:07:03	ChamberView_C0_20210611T130703.mp4	Left	0.5	ABB (7.4)	ABA (8.1)	2.5	2.1
	20210611_14:07:03	ChamberView_C0_20210611T130703.mp4	Right	0.5		ABB (8.2)	4.4	15.5
	20210611_14:07:02	ChamberView_C0_20210611T130702.mp4	Left	9.2	ABB (PT FLOOR) (7.5)	ABA (PT WN) (8.3)	9.3	1
	20210611_14:07:02	ChamberView_C0_20210611T130702.mp4	Right	9.5		ABB (8.4)	6	1.1
	20210611_14:07:01	ChamberView_C0_20210611T130701.mp4	Left	0.6	ABA (7.6)	ABB (8.5)	3.3	0.9
	20210611_14:07:01	ChamberView_C0_20210611T130701.mp4	Right	0.3		ABA (8.6)	20.2	1.7
Series 2	20210617_14:08:06	ChamberView_C0_20210617T130806.mp4	Left	2.1	ABA (8.1)	ABB (9.1)	0	0
Session 8	20210617_14:08:06	ChamberView_C0_20210617T130806.mp4	Right	2.5		ABA (9.2)	0	0
	20210617_14:08:05	ChamberView_C0_20210617T130805.mp4	Left	4.4	ABB (8.2)	ABA (9.3)	0.9	0
	20210617_14:08:05	ChamberView_C0_20210617T130805.mp4	Right	15.5		PT Control (9.4)	5.1	4.4
	20210617_14:08:04	ChamberView_C0_20210617T130804.mp4	Left	9.3	ABA (PT WN) (8.3)	ABA (9.5)	0.4	2.3
	20210617_14:08:04	ChamberView_C0_20210617T130804.mp4	Right	1		ABB (9.6)	36.4	10.5
	20210617_14:08:03	ChamberView_C0_20210617T130803.mp4	Left	1.1	ABB (8.4)
	20210617_14:08:03	ChamberView_C0_20210617T130803.mp4	Right	6
	20210617_14:08:02	ChamberView_C0_20210617T130802.mp4	Left	3.3	ABB (8.5)
	20210617_14:08:02	ChamberView_C0_20210617T130802.mp4	Right	0.9
	20210617_14:08:01	ChamberView_C0_20210617T130801.mp4	Left	1.7	ABA (8.6)
	20210617_14:08:01	ChamberView_C0_20210617T130801.mp4	Right	20.2
Series 2	20210621_14:09:06	ChamberView_C0_20210621T130906.mp4	Left	0	ABB (9.1)
Session 9	20210621_14:09:06	ChamberView_C0_20210621T130906.mp4	Right	0
	20210621_14:09:05	ChamberView_C0_20210621T130905.mp4	Left	0	ABA (9.2)
	20210621_14:09:05	ChamberView_C0_20210621T130905.mp4	Right	0
	20210621_14:09:04	ChamberView_C0_20210621T130904.mp4	Left	0.9	ABA (9.3)
	20210621_14:09:04	ChamberView_C0_20210621T130904.mp4	Right	0
	20210621_14:09:03	ChamberView_C0_20210621T130903.mp4	Left	5.1	PT Control (9.4)
	20210621_14:09:03	ChamberView_C0_20210621T130903.mp4	Right	4.4
	20210621_14:09:02	ChamberView_C0_20210621T130902.mp4	Left	2.3	ABA (9.5)
	20210621_14:09:02	ChamberView_C0_20210621T130902.mp4	Right	0.4
	20210621_14:09:01	ChamberView_C0_20210621T130901.mp4	Left	36.4	ABB (9.6)
	20210621_14:09:01	ChamberView_C0_20210621T130901.mp4	Right	10.5
G2R1	20210612_22:07:01	ChamberView_C0_20210612T210701.mp4	Left	19.7	ABB (7.1)	ABB (7.1)	19.7	13.2
Series 1	20210612_22:07:01	ChamberView_C0_20210612T210701.mp4	Right	13.2		ABA (7.2)	0	0
Session 7	20210612_22:07:02	ChamberView_C0_20210612T210702.mp4	Left	0	ABA (7.2)	ABA (7.3)	1.1	8.9
	20210612_22:07:02	ChamberView_C0_20210612T210702.mp4	Right	0		ABB (7.4)	0	1.3
	20210612_22:07:03	ChamberView_C0_20210612T210703.mp4	Left	1.1	ABA (7.3)	ABB (PT FLOOR) (7.5)
	20210612_22:07:03	ChamberView_C0_20210612T210703.mp4	Right	8.9		ABA (8.1)	1.7	0
	20210612_22:07:04	ChamberView_C0_20210612T210704.mp4	Left	0	ABB (7.4)	ABB (8.2)	4.6	16.8
	20210612_22:07:04	ChamberView_C0_20210612T210704.mp4	Right	1.3		ABA (PT WN) (8.3)	0.2	0
	20210612_22:07:05	ChamberView_C0_20210612T210705.mp4	Left	1.9	ABB (PT FLOOR) (7.5)	ABB (8.4)	0	0.8
	20210612_22:07:05	ChamberView_C0_20210612T210705.mp4	Right	2.4		ABB (8.5)	1.7	0
Series 2	20210617_22:08:06	ChamberView_C0_20210617T210806.mp4	Left	0	ABA (8.1)	ABA (8.6)	0	4.1
Session 8	20210617_22:08:06	ChamberView_C0_20210617T210806.mp4	Right	1.7		ABB (9.1)	1.5	4.2
	20210617_22:08:05	ChamberView_C0_20210617T210805.mp4	Left	4.6	ABB (8.2)	ABA (9.2)	0	3
	20210617_22:08:05	ChamberView_C0_20210617T210805.mp4	Right	16.8		ABA (9.3)	1.8	0.5
	20210617_22:08:04	ChamberView_C0_20210617T210804.mp4	Left	0.2	ABA (PT WN) (8.3)	PT Control (9.4)
	20210617_22:08:04	ChamberView_C0_20210617T210804.mp4	Right	0		ABA (9.5)	2.8	3.8
	20210617_22:08:03	ChamberView_C0_20210617T210803.mp4	Left	0.8	ABB (8.4)	ABB (9.6)	0.9	0.2
	20210617_22:08:03	ChamberView_C0_20210617T210803.mp4	Right	0
	20210617_22:08:02	ChamberView_C0_20210617T210802.mp4	Left	1.7	ABB (8.5)
	20210617_22:08:02	ChamberView_C0_20210617T210802.mp4	Right	0
	20210617_22:08:01	ChamberView_C0_20210617T210801.mp4	Left	4.1	ABA (8.6)
	20210617_22:08:01	ChamberView_C0_20210617T210801.mp4	Right	0
Series 1	20210622_22:09:01	ChamberView_C0_20210622T210901.mp4	Left	1.5	ABB (9.1)
Session 9	20210622_22:09:01	ChamberView_C0_20210622T210901.mp4	Right	4.2
	20210622_22:09:02	ChamberView_C0_20210622T210902.mp4	Left	3	ABA (9.2)
	20210622_22:09:02	ChamberView_C0_20210622T210902.mp4	Right	0
	20210622_22:09:03	ChamberView_C0_20210622T210903.mp4	Left	1.8	ABA (9.3)
	20210622_22:09:03	ChamberView_C0_20210622T210903.mp4	Right	0.5
	20210622_22:09:04	ChamberView_C0_20210622T210904.mp4	Left	5.7	PT Control (9.4)
	20210622_22:09:04	ChamberView_C0_20210622T210904.mp4	Right	4.9
	20210622_22:09:05	ChamberView_C0_20210622T210905.mp4	Left	3.8	ABA (9.5)
	20210622_22:09:05	ChamberView_C0_20210622T210905.mp4	Right	2.8
	20210622_22:09:06	ChamberView_C0_20210622T210906.mp4	Left	0.9	ABB (9.6)
	20210622_22:09:06	ChamberView_C0_20210622T210906.mp4	Right	0.2
G2R2	20210610_23:07:06	ChamberView_C0_20210610T220706.mp4	Left	4.8	ABB (7.1)	ABB (7.1)	4.8	2.7
Series 2	20210610_23:07:06	ChamberView_C0_20210610T220706.mp4	Right	2.7		ABA (7.2)	8.7	10.3
Session 7	20210610_23:07:05	ChamberView_C0_20210610T220705.mp4	Left	10.3	ABA (7.2)	ABA (7.3)	8.8	8.5
	20210610_23:07:05	ChamberView_C0_20210610T220705.mp4	Right	8.7		ABB (7.4)	5.8	3.7
	20210610_23:07:04	ChamberView_C0_20210610T220704.mp4	Left	8.8	ABA (7.3)	ABB (PT FLOOR) (7.5)	2.5	2.4
	20210610_23:07:04	ChamberView_C0_20210610T220704.mp4	Right	8.5		ABA (7.6)	0	1.3
	20210610_23:07:03	ChamberView_C0_20210610T220703.mp4	Left	5.8	ABB (7.4)	ABA (8.1)	1	0.9
	20210610_23:07:03	ChamberView_C0_20210610T220703.mp4	Right	3.7		ABB (8.2)	42.3	6.5
	20210610_23:07:02	ChamberView_C0_20210610T220702.mp4	Left	2.4	ABB (PT FLOOR) (7.5)	ABA (PT WN) (8.3)	0.6	3.9
	20210610_23:07:02	ChamberView_C0_20210610T220702.mp4	Right	2.5		ABB (8.4)	0.9	1.6
	20210610_23:07:01	ChamberView_C0_20210610T220701.mp4	Left	1.3	ABA (7.6)	ABB (8.5)	0	12.7
	20210610_23:07:01	ChamberView_C0_20210610T220701.mp4	Right	0		ABA (8.6)	16.7	35.8
Series 2	20210617_23:08:06	ChamberView_C0_20210617T220806.mp4	Left	0.9	ABA (8.1)	ABB (9.1)	8.9	7.4
Session 8	20210617_23:08:06	ChamberView_C0_20210617T220806.mp4	Right	1		ABA (9.2)	1.7	0
	20210617_23:08:05	ChamberView_C0_20210617T220805.mp4	Left	42.3	ABB (8.2)	ABA (9.3)	1.2	1.8
	20210617_23:08:05	ChamberView_C0_20210617T220805.mp4	Right	6.5		PT Control (9.4)	2.5	8.7
	20210617_23:08:04	ChamberView_C0_20210617T220804.mp4	Left	0.6	ABA (PT WN) (8.3)	ABA (9.5)	4.1	0
	20210617_23:08:04	ChamberView_C0_20210617T220804.mp4	Right	3.9		ABB (9.6)	7.5	46.9
	20210617_23:08:03	ChamberView_C0_20210617T220803.mp4	Left	1.6	ABB (8.4)
	20210617_23:08:03	ChamberView_C0_20210617T220803.mp4	Right	0.9
	20210617_23:08:02	ChamberView_C0_20210617T220802.mp4	Left	0	ABB (8.5)
	20210617_23:08:02	ChamberView_C0_20210617T220802.mp4	Right	12.7
	20210617_23:08:01	ChamberView_C0_20210617T220801.mp4	Left	35.8	ABA (8.6)
	20210617_23:08:01	ChamberView_C0_20210617T220801.mp4	Right	16.7
Series 2	20210621_23:09:06	ChamberView_C0_20210621T220906.mp4	Left	8.9	ABB (9.1)
Session 9	20210621_23:09:06	ChamberView_C0_20210621T220906.mp4	Right	7.4
	20210621_23:09:05	ChamberView_C0_20210621T220905.mp4	Left	0	ABA (9.2)
	20210621_23:09:05	ChamberView_C0_20210621T220905.mp4	Right	1.7
	20210621_23:09:04	ChamberView_C0_20210621T220904.mp4	Left	1.2	ABA (9.3)
	20210621_23:09:04	ChamberView_C0_20210621T220904.mp4	Right	1.8
	20210621_23:09:03	ChamberView_C0_20210621T220903.mp4	Left	2.5	PT Control (9.4)
	20210621_23:09:03	ChamberView_C0_20210621T220903.mp4	Right	8.7
	20210621_23:09:02	ChamberView_C0_20210621T220902.mp4	Left	0	ABA (9.5)
	20210621_23:09:02	ChamberView_C0_20210621T220902.mp4	Right	4.1
	20210621_23:09:01	ChamberView_C0_20210621T220901.mp4	Left	7.5	ABB (9.6)
	20210621_23:09:01	ChamberView_C0_20210621T220901.mp4	Right	46.9
G2R3	20210612_00:07:06	ChamberView_C0_20210611T230706.mp4	Left	0.2	ABB (7.1)	ABB (7.1)
Series 2	20210612_00:07:06	ChamberView_C0_20210611T230706.mp4	Right	2.4		ABA (7.2)	3.8	5.2
Session 7	20210612_00:07:05	ChamberView_C0_20210611T230705.mp4	Left	5.2	ABA (7.2)	ABA (7.3)	6.9	1.1
	20210612_00:07:05	ChamberView_C0_20210611T230705.mp4	Right	3.8		ABB (7.4)	4.8	8.4
	20210612_00:07:04	ChamberView_C0_20210611T230704.mp4	Left	6.9	ABA (7.3)	ABB (PT FLOOR) (7.5)	3.2	6.3
	20210612_00:07:04	ChamberView_C0_20210611T230704.mp4	Right	1.1		ABA (7.6)	4.8	2.4
	20210612_00:07:03	ChamberView_C0_20210611T230703.mp4	Left	4.8	ABB (7.4)	ABA (8.1)	1.3	2.8
	20210612_00:07:03	ChamberView_C0_20210611T230703.mp4	Right	8.4		ABB (8.2)	4.9	14.5
	20210612_00:07:02	ChamberView_C0_20210611T230702.mp4	Left	6.3	ABB (PT FLOOR) (7.5)	ABA (PT WN) (8.3)	0	1.4
	20210612_00:07:02	ChamberView_C0_20210611T230702.mp4	Right	3.2		ABB (8.4)	2.1	2
	20210612_00:07:01	ChamberView_C0_20210611T230701.mp4	Left	2.4	ABA (7.6)	ABB (8.5)	3.7	2.2
	20210612_00:07:01	ChamberView_C0_20210611T230701.mp4	Right	4.8		ABA (8.6)	4	0
Series 1	20210619_00:08:01	ChamberView_C0_20210618T230801.mp4	Left	2.8	ABA (8.1)	ABB (9.1)	10.6	6.6
Session 8	20210619_00:08:01	ChamberView_C0_20210618T230801.mp4	Right	1.3		ABA (9.2)	0.5	0.2
	20210619_00:08:02	ChamberView_C0_20210618T230802.mp4	Left	4.9	ABB (8.2)	ABA (9.3)	0	2.2
	20210619_00:08:02	ChamberView_C0_20210618T230802.mp4	Right	14.5		PT Control (9.4)	7	8.5
	20210619_00:08:03	ChamberView_C0_20210618T230803.mp4	Left	0	ABA (PT WN) (8.3)	ABA (9.5)	3.4	0
	20210619_00:08:03	ChamberView_C0_20210618T230803.mp4	Right	1.4		ABB (9.6)	2.4	2.4
	20210619_00:08:04	ChamberView_C0_20210618T230804.mp4	Left	2	ABB (8.4)
	20210619_00:08:04	ChamberView_C0_20210618T230804.mp4	Right	2.1
	20210619_00:08:05	ChamberView_C0_20210618T230805.mp4	Left	3.7	ABB (8.5)
	20210619_00:08:05	ChamberView_C0_20210618T230805.mp4	Right	2.2
	20210619_00:08:06	ChamberView_C0_20210618T230806.mp4	Left	0	ABA (8.6)
	20210619_00:08:06	ChamberView_C0_20210618T230806.mp4	Right	4
Series 2	20210623_00:09:06	ChamberView_C0_20210622T230906.mp4	Left	10.6	ABB (9.1)
Session 9	20210623_00:09:06	ChamberView_C0_20210622T230906.mp4	Right	6.6
	20210623_00:09:05	ChamberView_C0_20210622T230905.mp4	Left	0.2	ABA (9.2)
	20210623_00:09:05	ChamberView_C0_20210622T230905.mp4	Right	0.5
	20210623_00:09:04	ChamberView_C0_20210622T230904.mp4	Left	0	ABA (9.3)
	20210623_00:09:04	ChamberView_C0_20210622T230904.mp4	Right	2.2
	20210623_00:09:03	ChamberView_C0_20210622T230903.mp4	Left	7	PT Control (9.4)
	20210623_00:09:03	ChamberView_C0_20210622T230903.mp4	Right	8.5
	20210623_00:09:02	ChamberView_C0_20210622T230902.mp4	Left	0	ABA (9.5)
	20210623_00:09:02	ChamberView_C0_20210622T230902.mp4	Right	3.4
	20210623_00:09:01	ChamberView_C0_20210622T230901.mp4	Left	2.4	ABB (9.6)
	20210623_00:09:01	ChamberView_C0_20210622T230901.mp4	Right	2.4
G3R1	20210610_08:31:01	ChamberView_C0_20210610T073101.mp4	Left	3.5	ABB (7.1)	ABB (7.1)	3.5	5.4
Series 1	20210610_08:31:01	ChamberView_C0_20210610T073101.mp4	Right	5.4		ABA (7.2)	0.4	1
Session 7	20210610_08:31:02	ChamberView_C0_20210610T073102.mp4	Left	1	ABA (7.2)	ABA (7.3)	2.9	1
	20210610_08:31:02	ChamberView_C0_20210610T073102.mp4	Right	0.4		ABB (7.4)	2.7	4.5
	20210610_08:31:03	ChamberView_C0_20210610T073103.mp4	Left	2.9	ABA (7.3)	ABB (PT FLOOR) (7.5)	1	2.5
	20210610_08:31:03	ChamberView_C0_20210610T073103.mp4	Right	1		ABA (7.6)	2.8	8.3
	20210610_08:31:04	ChamberView_C0_20210610T073104.mp4	Left	2.7	ABB (7.4)	ABA (8.1)	16.7	23.3
	20210610_08:31:04	ChamberView_C0_20210610T073104.mp4	Right	4.5		ABB (8.2)	88.2	0
	20210610_08:31:05	ChamberView_C0_20210610T073105.mp4	Left	2.5	ABB (PT FLOOR) (7.5)	ABA (PT WN) (8.3)	0	2.2
	20210610_08:31:05	ChamberView_C0_20210610T073105.mp4	Right	1		ABB (8.4)	2.1	0.6
	20210610_08:31:06	ChamberView_C0_20210610T073106.mp4	Left	8.3	ABA (7.6)	ABB (8.5)	0	1.1
	20210610_08:31:06	ChamberView_C0_20210610T073106.mp4	Right	2.8		ABA (8.6)	6.3	2.5
Series 2	20210616_09:31:06	ChamberView_C0_20210616T083106.mp4	Left	23.3	ABA (8.1)	ABB (9.1)	0	0
Session 8	20210616_09:31:06	ChamberView_C0_20210616T083106.mp4	Right	16.7		ABA (9.2)	0	5.8
	20210616_09:31:05	ChamberView_C0_20210616T083105.mp4	Left	88.2	ABB (8.2)	ABA (9.3)	4.5	1.2
	20210616_09:31:05	ChamberView_C0_20210616T083105.mp4	Right	0		PT Control (9.4)	8.8	12.7
	20210616_09:31:04	ChamberView_C0_20210616T083104.mp4	Left	0	ABA (PT WN) (8.3)	ABA (9.5)	6.7	6.2
	20210616_09:31:04	ChamberView_C0_20210616T083104.mp4	Right	2.2		ABB (9.6)	0	0.2
	20210616_09:31:03	ChamberView_C0_20210616T083103.mp4	Left	0.6	ABB (8.4)
	20210616_09:31:03	ChamberView_C0_20210616T083103.mp4	Right	2.1
	20210616_09:31:02	ChamberView_C0_20210616T083102.mp4	Left	0	ABB (8.5)
	20210616_09:31:02	ChamberView_C0_20210616T083102.mp4	Right	1.1
	20210616_09:31:01	ChamberView_C0_20210616T083101.mp4	Left	2.5	ABA (8.6)
	20210616_09:31:01	ChamberView_C0_20210616T083101.mp4	Right	6.3
Series 2	20210618_10:31:06	ChamberView_C0_20210618T093106.mp4	Left	0	ABB (9.1)
Session 9	20210618_10:31:06	ChamberView_C0_20210618T093106.mp4	Right	0
	20210618_10:31:05	ChamberView_C0_20210618T093105.mp4	Left	5.8	ABA (9.2)
	20210618_10:31:05	ChamberView_C0_20210618T093105.mp4	Right	0
	20210618_10:31:04	ChamberView_C0_20210618T093104.mp4	Left	4.5	ABA (9.3)
	20210618_10:31:04	ChamberView_C0_20210618T093104.mp4	Right	1.2
	20210618_10:31:03	ChamberView_C0_20210618T093103.mp4	Left	8.8	PT Control (9.4)
	20210618_10:31:03	ChamberView_C0_20210618T093103.mp4	Right	12.7
	20210618_10:31:02	ChamberView_C0_20210618T093102.mp4	Left	6.2	ABA (9.5)
	20210618_10:31:02	ChamberView_C0_20210618T093102.mp4	Right	6.7
	20210618_10:31:01	ChamberView_C0_20210618T093101.mp4	Left	0	ABB (9.6)
	20210618_10:31:01	ChamberView_C0_20210618T093101.mp4	Right	0.2
G3R2	20210612_08:32:01	ChamberView_C0_20210612T073201.mp4	Left	18.2	ABB (7.1)	ABB (7.1)	18.2	35
Series 1	20210612_08:32:01	ChamberView_C0_20210612T073201.mp4	Right	35		ABA (7.2)	0	1.5
Session 7	20210612_08:32:02	ChamberView_C0_20210612T073202.mp4	Left	1.5	ABA (7.2)	ABA (7.3)	2.3	1.9
	20210612_08:32:02	ChamberView_C0_20210612T073202.mp4	Right	0		ABB (7.4)	80.3	8.4
	20210612_08:32:03	ChamberView_C0_20210612T073203.mp4	Left	2.3	ABA (7.3)	ABB (PT FLOOR) (7.5)	2.2	4.6
	20210612_08:32:03	ChamberView_C0_20210612T073203.mp4	Right	1.9		ABA (7.6)
	20210612_08:32:04	ChamberView_C0_20210612T073204.mp4	Left	80.3	ABB (7.4)	ABA (8.1)	5.8	2.5
	20210612_08:32:04	ChamberView_C0_20210612T073204.mp4	Right	8.4		ABB (8.2)	12.4	5.9
	20210612_08:32:05	ChamberView_C0_20210612T073205.mp4	Left	4.6	ABB (PT FLOOR) (7.5)	ABA (PT WN) (8.3)	3.6	0
	20210612_08:32:05	ChamberView_C0_20210612T073205.mp4	Right	2.2		ABB (8.4)	6.3	21.1
	20210612_08:32:06	ChamberView_C0_20210612T073206.mp4	Left	4.6	ABA (7.6)	ABB (8.5)	2.7	2.1
	20210612_08:32:06	ChamberView_C0_20210612T073206.mp4	Right	44.3		ABA (8.6)	0.7	2.3
Series 1	20210617_09:32:01	ChamberView_C0_20210617T083201.mp4	Left	2.5	ABA (8.1)	ABB (9.1)	2.7	14
Session 8	20210617_09:32:01	ChamberView_C0_20210617T083201.mp4	Right	5.8		ABA (9.2)	7.3	24.7
	20210617_09:32:02	ChamberView_C0_20210617T083202.mp4	Left	12.4	ABB (8.2)	ABA (9.3)	2.4	13.7
	20210617_09:32:02	ChamberView_C0_20210617T083202.mp4	Right	5.9		PT Control (9.4)	5.3	6.7
	20210617_09:32:03	ChamberView_C0_20210617T083203.mp4	Left	3.6	ABA (PT WN) (8.3)	ABA (9.5)	0.7	3.1
	20210617_09:32:03	ChamberView_C0_20210617T083203.mp4	Right	0		ABB (9.6)	3.9	4.8
	20210617_09:32:04	ChamberView_C0_20210617T083204.mp4	Left	21.1	ABB (8.4)
	20210617_09:32:04	ChamberView_C0_20210617T083204.mp4	Right	6.3
	20210617_09:32:05	ChamberView_C0_20210617T083205.mp4	Left	2.7	ABB (8.5)
	20210617_09:32:05	ChamberView_C0_20210617T083205.mp4	Right	2.1
	20210617_09:32:06	ChamberView_C0_20210617T083206.mp4	Left	2.3	ABA (8.6)
	20210617_09:32:06	ChamberView_C0_20210617T083206.mp4	Right	0.7
Series 1	20210622_10:32:01	ChamberView_C0_20210622T093201.mp4	Left	2.7	ABB (9.1)
Session 9	20210622_10:32:01	ChamberView_C0_20210622T093201.mp4	Right	14
	20210622_10:32:02	ChamberView_C0_20210622T093202.mp4	Left	24.7	ABA (9.2)
	20210622_10:32:02	ChamberView_C0_20210622T093202.mp4	Right	7.3
	20210622_10:32:03	ChamberView_C0_20210622T093203.mp4	Left	2.4	ABA (9.3)
	20210622_10:32:03	ChamberView_C0_20210622T093203.mp4	Right	13.7
	20210622_10:32:04	ChamberView_C0_20210622T093204.mp4	Left	5.3	PT Control (9.4)
	20210622_10:32:04	ChamberView_C0_20210622T093204.mp4	Right	6.7
	20210622_10:32:05	ChamberView_C0_20210622T093205.mp4	Left	3.1	ABA (9.5)
	20210622_10:32:05	ChamberView_C0_20210622T093205.mp4	Right	0.7
	20210622_10:32:06	ChamberView_C0_20210622T093206.mp4	Left	3.9	ABB (9.6)
	20210622_10:32:06	ChamberView_C0_20210622T093206.mp4	Right	4.8
G3R3	20210612_08:33:01	ChamberView_C0_20210612T073301.mp4	Left	1.5	ABB (7.1)	ABB (7.1)	1.5	0.6
Series 1	20210612_08:33:01	ChamberView_C0_20210612T073301.mp4	Right	0.6		ABA (7.2)	5.7	4.8
Session 7	20210612_08:33:02	ChamberView_C0_20210612T073302.mp4	Left	4.8	ABA (7.2)	ABA (7.3)	1.7	0
	20210612_08:33:02	ChamberView_C0_20210612T073302.mp4	Right	5.7		ABB (7.4)	4.5	0
	20210612_08:33:03	ChamberView_C0_20210612T073303.mp4	Left	1.7	ABA (7.3)	ABB (PT FLOOR) (7.5)	3.5	11.7
	20210612_08:33:03	ChamberView_C0_20210612T073303.mp4	Right	0		ABA (7.6)	3.1	0
	20210612_08:33:04	ChamberView_C0_20210612T073304.mp4	Left	4.5	ABB (7.4)	ABA (8.1)	7	3.7
	20210612_08:33:04	ChamberView_C0_20210612T073304.mp4	Right	0		ABB (8.2)	5.7	2.2
	20210612_08:33:05	ChamberView_C0_20210612T073305.mp4	Left	11.7	ABB (PT FLOOR) (7.5)	ABA (PT WN) (8.3)
	20210612_08:33:05	ChamberView_C0_20210612T073305.mp4	Right	3.5		ABB (8.4)	1.7	0
	20210612_08:33:06	ChamberView_C0_20210612T073306.mp4	Left	0	ABA (7.6)	ABB (8.5)	3	9.3
	20210612_08:33:06	ChamberView_C0_20210612T073306.mp4	Right	3.1		ABA (8.6)	4	1.2
Series 1	20210618_09:33:01	ChamberView_C0_20210618T083301.mp4	Left	3.7	ABA (8.1)	ABB (9.1)	0	0
Session 8	20210618_09:33:01	ChamberView_C0_20210618T083301.mp4	Right	7		ABA (9.2)	5.6	6.4
	20210618_09:33:02	ChamberView_C0_20210618T083302.mp4	Left	5.7	ABB (8.2)	ABA (9.3)	0	1.2
	20210618_09:33:02	ChamberView_C0_20210618T083302.mp4	Right	2.2		PT Control (9.4)	9.8	5.2
	20210618_09:33:03	ChamberView_C0_20210618T083303.mp4	Left	0	ABA (PT WN) (8.3)	ABA (9.5)	0.2	1.5
	20210618_09:33:03	ChamberView_C0_20210618T083303.mp4	Right	0		ABB (9.6)	1.6	1.6
	20210618_09:33:04	ChamberView_C0_20210618T083304.mp4	Left	0	ABB (8.4)
	20210618_09:33:04	ChamberView_C0_20210618T083304.mp4	Right	1.7
	20210618_09:33:05	ChamberView_C0_20210618T083305.mp4	Left	3	ABB (8.5)
	20210618_09:33:05	ChamberView_C0_20210618T083305.mp4	Right	9.3
	20210618_09:33:06	ChamberView_C0_20210618T083306.mp4	Left	1.2	ABA (8.6)
	20210618_09:33:06	ChamberView_C0_20210618T083306.mp4	Right	4
Series 1	20210623_10:33:01	ChamberView_C0_20210623T093301.mp4	Left	0	ABB (9.1)
Session 9	20210623_10:33:01	ChamberView_C0_20210623T093301.mp4	Right	0
	20210623_10:33:02	ChamberView_C0_20210623T093302.mp4	Left	6.4	ABA (9.2)
	20210623_10:33:02	ChamberView_C0_20210623T093302.mp4	Right	5.6
	20210623_10:33:03	ChamberView_C0_20210623T093303.mp4	Left	0	ABA (9.3)
	20210623_10:33:03	ChamberView_C0_20210623T093303.mp4	Right	1.2
	20210623_10:33:04	ChamberView_C0_20210623T093304.mp4	Left	9.8	PT Control (9.4)
	20210623_10:33:04	ChamberView_C0_20210623T093304.mp4	Right	5.2
	20210623_10:33:05	ChamberView_C0_20210623T093305.mp4	Left	1.5	ABA (9.5)
	20210623_10:33:05	ChamberView_C0_20210623T093305.mp4	Right	0.2
	20210623_10:33:06	ChamberView_C0_20210623T093306.mp4	Left	1.6	ABB (9.6)
	20210623_10:33:06	ChamberView_C0_20210623T093306.mp4	Right	1.6
